# Supplementary material for: Refractive shift of silicone oil tamponade in pseudophakic eye
Source: BMC Ophthalmol. 2016 Aug 16;16:144. doi: 10.1186/s12886-016-0243-z (PMC4986366; doi:10.1186/s12886-016-0243-z)
Supplement: Additional file 1: — Original data of this study. (XLS 74 kb) [file 12886_2016_243_MOESM1_ESM.xls]

## Sheet: 转换1
name	sex	number	dignosis	eye	SO extaction	IOL	Rip	IOLpower	D0	D00	D1	D11	D2	CA0	CA00	CA1	CA2	ACD0	ACD1	ACD2	AD0	AD1	AD2	note	tel
徐爱红	女	663956	RD	OS	2010-06-15	Akreos adapt +5.0D		5	-5.0DS/+8.5DC*70	-0.75	-6.5DS/-3.0DC*5	-8		46.68/51.76*172	49.22	47.60/50.07*175		null	null		30.95	31.06I			15088507724
金式周	男	1060657	RD MH	OS	2013-07-24	ZCB00 +22.0D		22	+4.5DS/+1.0DC*15	5	+1.25DS/-2.0DC*55	0.25		44.85/44.48*44	44.665	45.60/44.57*35		oct	5.06		23.13	22.90I			13656550394
瞿丽安	女	1456748	RD	OS	2013-05-29	Tecnis ZA9003 +24.5D		24.5	+3.5DS/+1.75DC*25	4.375	-2.25/+3.0*145	-0.75		45.50/44.84*140	45.17	45.63/44.33*48		null	3.99		22.88	22.36			13291886446
任建生	男	1701121	RD	OS	2009-12-29	Akreos adapt +18.0D		18	+0.5DS/-1.5DC*60	-0.25	-4.75DS/-3.50DC*85	-6.5		44.83/44.49*64	44.66	47.07/43.69*62		null	null		26.69	25.57I			13486525202		备注：硅油自2010.12.30更改规格
沈月娥	女	1756457	RD	OS	2012-05-29	Akreos adapt +14.5D		14.5	-4.5DC*5	-2.25	-3.0DS/-1.0DC*60	-3.5		43.68/43.50*105	43.59	44.18/43.26*62		null	4.01		28.37	27.24			13306509560		0 1 2分别对应术前 术后2天内 术后3月以上
周婉珍	女	1962194	RD	OD	2010-11-09	Akreos adapt +12.0D		12	-1.0DS/-2.75DC*95	-2.375	-5.0DS/-2.50DC*80	-6.25		44.56/43.35*177	43.955	44.23/42.12*91		null	null		29.32	29.06I			13336117218		CA角膜曲率轴向记录flat方向
俞峻	男	2018548	DR	OS	2011-05-11	Akreos AO +25.0D		25	+2.5DS/+0.75DC*10	2.875	-1.0DS/-0.75DC*90	-1.375		39.91/40.62*129	40.265	39.89/40.43*68		null	4.08		null	23.31			13957580200		长度测量A为A超 I为IOL master AS为AS OCT 常规术前ACD为AS AD为I 术后A
陈卫红	女	2064734	RD	OD	2010-12-07	AMO AR40e +10.0D		10	-0.5DS/-4.0DC*170	-2.5	-4.25DS/-1.5DC*170	-5		41.16/41.54*131	41.35	41.55/42.33*144		null	null		30.82	30.41		取油持续性高眼压	15925882916
庄志峰	男	2156071	RD	OD	2011-05-17	Akreos adapt +23.0D		23	+3.25DS/+0.75DC*180	3.625	-5.25DS/-1.0DC*90	-5.75		41.20/41.39*37	41.295	41.22/42.20*155		null	3.73		null	25.04			13575782008
俞俊海	男	2237220	RD	OS	2011-12-17	Akreos adapt +19.5D		19.5	+2.5DS/+1.75DC*20	3.375	-0.5DS/-2.25DC*40	-1.625		43.81/42.54*130	43.175	43.86/43.14*22		null	4.34		24.81	24.78		术后因视力下降有纠纷	13867136818
郑仙菊	女	2242816	RD	OD	2012-05-15	Akreos adapt +0.0D		0	-6.0DS/-1.75DC*130	-6.875	-5.5DS/-4.5DC*65	-7.75		48.45/46.93*97	47.69	49.79/45.45*73		null	5.08		null	33.63/33.56I		术后一周视网膜再脱离	13857569317
陈庚华	男	2257455	MH	OD	2011-12-06	Akreos adapt +22.0D		22	+4.5DS/+1.0DC*180	5	-1.0DS/-2.0DC*80	-2		43.95/43.26*110	43.605	44.74/42.09*98		null	4.34		null	24.02			13819170956
付林琴	女	2328281	RD	OS	2013-04-10	Akreos adapt +12.0D		12	-0.5DS/+1.75DC*180	0.375	-6.0DS/-2.0DC*85	-7		45.66/43.52*73	44.59	null		oct	null		30.57	null			13606818727
张敬成	男	2329717	RD	OD	2012-03-06	Akreos adapt +10.0D		10	+2.25DS/+2.5DC*35	3.5	-1.0DS/-2.5DC*100	-2.25		42.46/41.06*106	41.76	42.90/40.58*109		null	4.22		null	28.68			13625816576
王樟森	男	2334591	RD	OS	2011-11-30	Akreos AO +21.0D		21	+3.5DS/+1.25DC*165	4.125	-2.0DC*105	-1		46.94/46.08*113	46.51	47.55/45.86*102		null	4.78		null	23.34			13605798692
朱美煜	女	2361979	RD	OD	2012-05-15	Akreos adapt +14.0D		14	-2.5DS/-5.0DC*165	-5	-6.25DS/-0.75DC*80	-6.625		44.88/44.22*168	44.55	45.00/44.53*22		null	4.31		null	28			13067515525
沈小妹	女	2361986	DR	OD	2012-06-05	Akreos adapt +22.50D		22.5	+5.0DS/+1.0DC*180	5.5	-1.0DC*110	-0.5		44.74/44.20*140	44.47	44.82/44.28*143		null	4.45		23.59	22.94			13757296118
宣阿文	女	2375014	PDR	OD	2012-04-11	Akreos adapt +21.0D		21	+7.5DS/+0.5DC*180	7.75	-3.0DS/+4.0DC*95	-1		44.14/44.03*180	44.085	47.16/42.61*15		null	4.2		23.14	23.09			13819505444
宣阿张	男	2385678	RD	OS	2012-06-06	Tecnis ZA9003 +23.5D		23.5	+3.0DS/+2.0DC*180	4	-1.5DS/-1.0DC*70	-2		44.68/43.65*111	44.165	45.37/43.61*78		null	3.89		22.74	22.89			13675721733
吴金祥	男	2513268	DR	OD	2013-05-22	Tecnis ZA9003 +23.0D		23	+1.25DS/+3.0DC*10	2.75	-1.5DS/-2.0DC*90	-2.5		45.84/44.31*93	45.075	45.85/44.65*66		oct	4.57		24.04	23			13326150733
吴金祥2	男	2513268	DR	OS	2013-07-10	Tecnis ZA9003 +22.5D		22.5	+1.25DS/+1.5DC*105	2	-4.5DS/+2.0DC*120	-3.5		45.97/45.62*47	45.795	46.45/45.33*46		oct	3.96		22.82	23.03			null
冯玉琳	女	2658715	RD	OD	2013-05-29	Tecnis ZA9003 +12.5D		12.5	-1.5DS/-5.0DC*95	-4	-3.0DS/-4.5DC*180	-5.25		46.17/43.15*173	44.66	46.99/42.55*7		oct	4.64		29.1	28.59			13957981306
陈叶香	女	2706615	MH	OD	2013-05-07	Tecnis ZA9003 +23.0D		23	+4.5DS/+2.5DC*160	5.75	+1.0DS/-1.75DC*25	0.125		42.08/40.71*63	41.395	43.14/41.05*38		oct	4.2		23.35	23.35			13858962583
毛立群	男	2706655	PDR	OS	2014-09-23	softech +26.0D			+6.5DS/-1.75DC*55		+0.75DS/-2.5DC*70			43.23/42.52*117	42.875	43.97/43.66*62		null	4.13		21.90I	21.89
张美梅	女	2742164	PDR	OS	2014-05-07	ZCB00 +22.5D			+2.5DS/+2.0DC*65		+0DS/-2.25DC*105			null		43.09/42.12*73		null	4.92			22.67
李水根	男	3047176	RRD	OD	2014-06-11	softech +17.5D			+1.25DS/-0.5DC*30		-1.5DS/-0.5DC*180			42.58/41.80*25	42.19	43.26/41.87*178		null	4.36		27.04I	27.02
章朝良	男	5007373	RRD	OS	2014-07-09	softech +20.0D			+8.5DS		-0.25DS/-1.25DC*40			43.54/43.33*172	43.435	44.38/43.10*29		null	4.22		23.90I	24.01

## Sheet: 转换2 
name	sex	number	IOLpower	D00	D11	CA00	ACD1	AD0	AD1	AD2	note	tel
任建生	男	1701121	18	-0.25	-6.5	44.66	null	26.69	25.57I			13486525202
徐爱红	女	663956	5	-0.75	-8	49.22	null	30.95	31.06I			15088507724
周婉珍	女	1962194	12	-2.375	-6.25	43.955	null	29.32	29.06I			13336117218
陈卫红	女	2064734	10	-2.5	-5	41.35	null	30.82	30.41		取油持续性高眼压	15925882916		备注：硅油自2010.12.30更改规格
俞峻	男	2018548	25	2.875	-1.375	40.265	4.08	null	23.31			13957580200		0 1 2分别对应术前 术后2天内 术后3月以上
庄志峰	男	2156071	23	3.625	-5.75	41.295	3.73	null	25.04			13575782008		CA角膜曲率轴向记录flat方向
王樟森	男	2334591	21	4.125	-1	46.51	4.78	null	23.34			13605798692		长度测量A为A超 I为IOL master AS为AS OCT 常规术前ACD为AS AD为I 术后A
陈庚华	男	2257455	22	5	-2	43.605	4.34	null	24.02			13819170956
俞俊海	男	2237220	19.5	3.375	-1.625	43.175	4.34	24.81	24.78		术后因视力下降有纠纷	13867136818
张敬成	男	2329717	10	3.5	-2.25	41.76	4.22	null	28.68			13625816576
宣阿文	女	2375014	21	7.75	-1	44.085	4.2	23.14	23.09			13819505444
郑仙菊	女	2242816	0	-6.875	-7.75	47.69	5.08	null	33.63/33.56I		术后一周视网膜再脱离	13857569317
朱美煜	女	2361979	14	-5	-6.625	44.55	4.31	null	28			13067515525
沈月娥	女	1756457	14.5	-2.25	-3.5	43.59	4.01	28.37	27.24			13306509560
沈小妹	女	2361986	22.5	5.5	-0.5	44.47	4.45	23.59	22.94			13757296118
宣阿张	男	2385678	23.5	4	-2	44.165	3.89	22.74	22.89			13675721733
付林琴	女	2328281	12	0.375	-7	44.59	null	30.57	null			13606818727
陈叶香	女	2706615	23	5.75	0.125	41.395	4.2	23.35	23.35			13858962583
吴金祥	男	2513268	23	2.75	-2.5	45.075	4.57	24.04	23			13326150733
冯玉琳	女	2658715	12.5	-4	-5.25	44.66	4.64	29.1	28.59			13957981306
瞿丽安	女	1456748	24.5	4.375	-0.75	45.17	3.99	22.88	22.36			13291886446
吴金祥2	男	2513268	22.5	2	-3.5	45.795	3.96	22.82	23.03			null
金式周	男	1060657	22	5	0.25	44.665	5.06	23.13	22.90I			13656550394

## Sheet: 转换3
name	sex	number	IOL	IOLpower	D00	D11	Dioptershift	ACD1	AD0	CA11
徐爱红	女	663956	Akreos adapt +5.0D	5	-0.75	-8	-7.25	null	30.95	48.835
金式周	男	1060657	ZCB00 +22.0D	22	5	0.25	-4.75	5.06	23.13	45.085
瞿丽安	女	1456748	Tecnis ZA9003 +24.5D	24.5	4.375	-0.75	-5.125	3.99	22.88	44.98
任建生	男	1701121	Akreos adapt +18.0D	18	-0.25	-6.5	-6.25	null	26.69	45.38
沈月娥	女	1756457	Akreos adapt +14.5D	14.5	-2.25	-3.5	-1.25	4.01	28.37	43.72
周婉珍	女	1962194	Akreos adapt +12.0D	12	-2.375	-6.25	-3.875	null	29.32	43.175
俞峻	男	2018548	Akreos AO +25.0D	25	2.875	-1.375	-4.25	4.08	23.31	40.16
陈卫红	女	2064734	AMO AR40e +10.0D	10	-2.5	-5	-2.5	null	30.82	41.94
庄志峰	男	2156071	Akreos adapt +23.0D	23	3.625	-5.75	-9.375	3.73	25.04	41.71
俞俊海	男	2237220	Akreos adapt +19.5D	19.5	3.375	-1.625	-5	4.34	24.81	43.5
郑仙菊	女	2242816	Akreos adapt +0.0D	0	-6.875	-7.75	-0.875	5.08	33.56	47.62
陈庚华	男	2257455	Akreos adapt +22.0D	22	5	-2	-7	4.34	24.02	43.415
付林琴	女	2328281	Akreos adapt +12.0D	12	0.375	-7	-7.375	4.9	30.57	44.59
张敬成	男	2329717	Akreos adapt +10.0D	10	3.5	-2.25	-5.75	4.22	28.68	41.74
王樟森	男	2334591	Akreos AO +21.0D	21	4.125	-1	-5.125	4.78	23.34	46.705
朱美煜	女	2361979	Akreos adapt +14.0D	14	-5	-6.625	-1.625	4.31	28	44.765
沈小妹	女	2361986	Akreos adapt +22.50D	22.5	5.5	-0.5	-6	4.45	23.59	44.55
宣阿文	女	2375014	Akreos adapt +21.0D	21	7.75	-1	-8.75	4.2	23.14	44.885
宣阿张	男	2385678	Tecnis ZA9003 +23.5D	23.5	4	-2	-6	3.89	22.74	44.49
吴金祥2	男	2513268	Tecnis ZA9003 +23.0D	22.5	2	-3.5	-5.5	3.96	22.82	45.25
吴金祥	男	2513268	Tecnis ZA9003 +22.5D	23	2.75	-2.5	-5.25	4.57	24.04	45.89
冯玉琳	女	2658715	Tecnis ZA9003 +12.5D	12.5	-4	-5.25	-1.25	4.64	29.1	44.77
陈叶香	女	2706615	Tecnis ZA9003 +23.0D	23	5.75	0.125	-5.625	4.2	23.35	42.095
毛立群	男	2706655	softech +26.0D	26	5.625	-0.5	-6.125	4.13	21.9	43.815
张美梅	女	2742164	ZCB00 +22.5D	22.5	3.5	-1.125	-4.625	4.92	22.67	42.605
李水根	男	3047176	softech +17.5D	17.5	1	-1.75	-2.75	4.36	27.04	42.565
章朝良	男	5007373	softech +20.0D	20	8.5	-0.875	-9.375	4.22	23.9	43.74

## Sheet: 转换4
name	sex	number	IOL	IOLindex	IOLpower	D00	D11	Dioptershift	ACD1	AD0	CA00	CA11	thereotical0	d
徐爱红	女	663956	Akreos adapt +5.0D	1.458	5	-0.75	-1.25	-0.5	4.9	30.95	49.22	48.835	-1.12704	0.627041
金式周	男	1060657	ZCB00 +22.0D	1.47	22	5	1.25	-3.75	5.06	23.13	44.665	45.085	-4.56084	0.810842
瞿丽安	女	1456748	Tecnis ZA9003 +24.5D	1.47	24.5	4.375	-0.75	-5.125	3.99	22.88	45.17	44.98	-5.3022	0.177204
任建生	男	1701121	Akreos adapt +18.0D	1.458	18	-0.25	-4.5	-4.25	4.32	26.69	44.66	45.38	-4.21735	-0.0326463
沈月娥	女	1756457	Akreos adapt +14.5D	1.458	14.5	-2.25	-3.5	-1.25	4.01	28.37	43.59	43.72	-3.45908	2.20908
周婉珍	女	1962194	Akreos adapt +12.0D	1.458	12	-2.375	-6.25	-3.875	4.65	29.32	43.955	43.175	-2.79992	-1.07508
俞峻	男	2018548	Akreos AO +25.0D	1.458	25	2.875	-1.375	-4.25	4.08	23.31	40.265	40.16	-6.02283	1.77283
陈卫红	女	2064734	AMO AR40e +10.0D	1.47	10	-2.5	-5	-2.5	5.01	30.82	41.35	41.94	-2.10681	-0.393187
庄志峰	男	2156071	Akreos adapt +23.0D	1.458	23	3.625	-1.25	-4.875	3.73	25.04	41.295	41.71	-5.58012	0.70512
俞俊海	男	2237220	Akreos adapt +19.5D	1.458	19.5	3.375	-1.625	-5	4.34	24.81	43.175	43.5	-4.59786	-0.402137
郑仙菊	女	2242816	Akreos adapt +0.0D	1.458	0	-6.875	-7.75	-0.875	5.08	33.56	47.69	47.62	0	-0.875
陈庚华	男	2257455	Akreos adapt +22.0D	1.458	22	5	-2	-7	4.34	24.02	43.605	43.415	-5.189	-1.811
付林琴	女	2328281	Akreos adapt +12.0D	1.458	12	0.375	-2.75	-3.125	4.9	30.57	44.59	44.59	-2.7562	-0.3688
张敬成	男	2329717	Akreos adapt +10.0D	1.458	10	3.5	0.25	-3.25	4.22	28.68	41.76	41.74	-2.38387	-0.866127
王樟森	男	2334591	Akreos AO +21.0D	1.458	21	4.125	-1	-5.125	4.78	23.34	46.51	46.705	-4.80281	-0.322189
朱美煜	女	2361979	Akreos adapt +14.0D	1.458	14	-5	-6.625	-1.625	4.31	28	44.55	44.765	-3.2891	1.6641
沈小妹	女	2361986	Akreos adapt +22.50D	1.458	22.5	5.5	-0.5	-6	4.45	23.59	44.47	44.55	-5.26149	-0.738509
宣阿文	女	2375014	Akreos adapt +21.0D	1.458	21	7.75	1	-6.75	4.2	23.14	44.085	44.885	-4.95272	-1.79728
宣阿张	男	2385678	Tecnis ZA9003 +23.5D	1.47	23.5	4	-0.5	-4.5	3.89	22.74	44.165	44.49	-5.11395	0.61395
吴金祥2	男	2513268	Tecnis ZA9003 +23.0D	1.47	22.5	2	-2.5	-4.5	3.96	22.82	45.075	45.25	-4.87055	0.370551
吴金祥	男	2513268	Tecnis ZA9003 +22.5D	1.47	23	2.75	-1.5	-4.25	4.57	24.04	45.795	45.89	-4.8474	0.597399
冯玉琳	女	2658715	Tecnis ZA9003 +12.5D	1.47	12.5	-4	-5.25	-1.25	4.64	29.1	44.66	44.77	-2.6391	1.3891
陈叶香	女	2706615	Tecnis ZA9003 +23.0D	1.47	23	5.75	1.25	-4.5	4.2	23.35	41.395	42.095	-4.98908	0.489076
毛立群	男	2706655	softech +26.0D	1.458	26	5.625	-0.5	-6.125	4.13	21.9	42.875	43.815	-6.17235	0.0473481
张美梅	女	2742164	ZCB00 +22.5D	1.47	22.5	3.5	-1.125	-4.625	4.92	22.67	42.605	42.605	-4.74245	0.117445
李水根	男	3047176	softech +17.5D	1.458	17.5	1	-1.75	-2.75	4.36	27.04	42.19	42.565	-4.13782	1.38782
章朝良	男	5007373	softech +20.0D	1.458	20	8.5	4.75	-3.75	4.22	23.9	43.435	43.74	-4.73305	0.983051

## Sheet: 转换5
name	number	IOL	obs	sex	IOL_index	IOL_power	D0	D1	Refractive_shift	ACD	AD0	AD2	Corneal_power	Refractive_shift0	d
	663956	Akreos adapt +5.0D	1	0	1.458	5	-0.75	-1.25	-0.5	4.9	30.95	31.26	48.835	-1.12704	0.627041		F=0 M=1
	1060657	ZCB00 +22.0D	2	1	1.47	22	5	1.25	-3.75	5.06	23.13	23.1	45.085	-4.56084	0.810842
	1456748	Tecnis ZA9003 +24.5D	3	0	1.47	24.5	4.375	-0.75	-5.125	3.99	22.88	22.56	44.98	-5.3022	0.177204
	1701121	Akreos adapt +18.0D	4	1	1.458	18	-0.25	-4.5	-4.25	4.32	26.69	25.77	45.38	-4.21735	-0.0326463
	1756457	Akreos adapt +14.5D	5	0	1.458	14.5	-2.25	-3.5	-1.25	4.01	28.37	27.44	43.72	-3.45908	2.20908
	1962194	Akreos adapt +12.0D	6	0	1.458	12	-2.375	-6.25	-3.875	4.65	29.32	29.26	43.175	-2.79992	-1.07508
	2018548	Akreos AO +25.0D	7	1	1.458	25	2.875	-1.375	-4.25	4.08	23.31	23.51	40.16	-6.02283	1.77283
	2064734	AMO AR40e +10.0D	8	0	1.47	10	-2.5	-5	-2.5	5.01	30.82	30.61	41.94	-2.10681	-0.393187
	2156071	Akreos adapt +23.0D	9	1	1.458	23	3.625	-1.25	-4.875	3.73	25.04	25.24	41.71	-5.58012	0.70512
	2237220	Akreos adapt +19.5D	10	1	1.458	19.5	3.375	-1.625	-5	4.34	24.81	24.98	43.5	-4.59786	-0.402137
	2242816	Akreos adapt +0.0D	11	0	1.458	0	-6.875	-7.75	-0.875	5.08	33.56	33.83	47.62	0	-0.875
	2257455	Akreos adapt +22.0D	12	1	1.458	22	5	-2	-7	4.34	24.02	24.21	43.415	-5.189	-1.811
	2328281	Akreos adapt +12.0D	13	0	1.458	12	0.375	-2.75	-3.125	4.9	30.57	30.78	44.59	-2.7562	-0.3688
	2329717	Akreos adapt +10.0D	14	1	1.458	10	3.5	0.25	-3.25	4.22	28.68	28.85	41.74	-2.38387	-0.866127
	2334591	Akreos AO +21.0D	15	1	1.458	21	4.125	-1	-5.125	4.78	23.34	23.56	46.705	-4.80281	-0.322189
	2361979	Akreos adapt +14.0D	16	0	1.458	14	-5	-6.625	-1.625	4.31	28	28.2	44.765	-3.2891	1.6641
	2361986	Akreos adapt +22.50D	17	0	1.458	22.5	5.5	-0.5	-6	4.45	23.59	23.14	44.55	-5.26149	-0.738509
	2375014	Akreos adapt +21.0D	18	0	1.458	21	7.75	1	-6.75	4.2	23.14	23.29	44.885	-4.95272	-1.79728
	2385678	Tecnis ZA9003 +23.5D	19	1	1.47	23.5	4	-0.5	-4.5	3.89	22.74	23.09	44.49	-5.11395	0.61395
	2513268	Tecnis ZA9003 +23.0D	20	1	1.47	22.5	2	-2.5	-4.5	3.96	22.82	23.2	45.25	-4.87055	0.370551
	2513268	Tecnis ZA9003 +22.5D	21	1	1.47	23	2.75	-1.5	-4.25	4.57	24.04	23.23	45.89	-4.8474	0.597399
	2658715	Tecnis ZA9003 +12.5D	22	0	1.47	12.5	-4	-5.25	-1.25	4.64	29.1	28.79	44.77	-2.6391	1.3891
	2706615	Tecnis ZA9003 +23.0D	23	0	1.47	23	5.75	1.25	-4.5	4.2	23.35	23.55	42.095	-4.98908	0.489076
	2706655	softech +26.0D	24	1	1.458	26	5.625	-0.5	-6.125	4.13	21.9	22.09	43.815	-6.17235	0.0473481
	2742164	ZCB00 +22.5D	25	0	1.47	22.5	3.5	-1.125	-4.625	4.92	22.67	22.87	42.605	-4.74245	0.117445
	3047176	softech +17.5D	26	1	1.458	17.5	1	-1.75	-2.75	4.36	27.04	27.22	42.565	-4.13782	1.38782
	5007373	softech +20.0D	27	1	1.458	20	8.5	4.75	-3.75	4.22	23.9	24.21	43.74	-4.73305	0.983051
